# Supplementary material for: Randomized, placebo controlled phase I trial of safety, pharmacokinetics, pharmacodynamics and acceptability of tenofovir and tenofovir plus levonorgestrel vaginal rings in women
Source: PLoS One. 2018 Jun 28;13(6):e0199778. doi: 10.1371/journal.pone.0199778 (PMC6023238; doi:10.1371/journal.pone.0199778)
Supplement: S1 Data — (ZIP) [file pone.0199778.s006.zip]

Archive with 3 entries (3 files):
- Demographic Data/Demog.pdf
- Demographic Data/Medhist.pdf
- Demographic Data/poptree_fig.pdf
